# Supplementary material for: Gut Microbiome Signatures of Aging Associated with Intramuscular Fat Deposition in Tan Sheep
Source: Animals (Basel). 2026 Feb 19;16(4):661. doi: 10.3390/ani16040661 (PMC12937419; doi:10.3390/ani16040661)
Supplement: Supplementary file 1 [file animals-16-00661-s001.zip]

Archive with 7 entries (7 files):
- Supplementary Table S1.pdf
- Supplementary Table S2.pdf
- Supplementary Table S3.pdf
- Supplementary Table S4.pdf
- Supplementary Table S5a.pdf
- Supplementary Table S5b.pdf
- Supplementary Table S5c.pdf
